# Supplementary material for: Forecasting intermittent and sparse time series: A unified probabilistic framework via deep renewal processes
Source: PLoS One. 2021 Nov 29;16(11):e0259764. doi: 10.1371/journal.pone.0259764 (PMC8629246; doi:10.1371/journal.pone.0259764)
Supplement: S1 Appendix — (ZIP) [file pone.0259764.s001.zip]

Archive with 2 entries (2 files):
- turkmenetal_r3_supplement_source.pdf
- turkmenetal_r3_supplement_source.tex
